# Supplementary material for: Reprogramming of Glutamine Amino Acid Transporters Expression and Prognostic Significance in Hepatocellular Carcinoma
Source: Int J Mol Sci. 2024 Jul 10;25(14):7558. doi: 10.3390/ijms25147558 (PMC11277143; doi:10.3390/ijms25147558)
Supplement: Supplementary file 1 [file ijms-25-07558-s001.zip]

Archive with 1 entries (1 files):
- ijms-3069448-supplementary.pdf
